# Supplementary material for: Variation in a Darwin Wasp (Hymenoptera: Ichneumonidae) Community along an Elevation Gradient in a Tropical Biodiversity Hotspot: Implications for Ecology and Conservation
Source: Insects. 2023 Nov 7;14(11):861. doi: 10.3390/insects14110861 (PMC10671876; doi:10.3390/insects14110861)
Supplement: Supplementary file 1 [file insects-14-00861-s001.zip]

Archive with 4 entries (3 files):
- insects-2622983-supplementary/
- insects-2622983-supplementary/Dataset 1.xlsx
- insects-2622983-supplementary/R Project 1.zip
- insects-2622983-supplementary/Supplementary Tables and Figures.pdf
