# Supplementary material for: Variation in a Darwin Wasp (Hymenoptera: Ichneumonidae) Community along an Elevation Gradient in a Tropical Biodiversity Hotspot: Implications for Ecology and Conservation
Source: Insects. 2023 Nov 7;14(11):861. doi: 10.3390/insects14110861 (PMC10671876; doi:10.3390/insects14110861)
Supplement: Supplementary file 1 [file insects-14-00861-s001.zip › insects-2622983-supplementary/Dataset 1.xlsx]

## Sheet: Introduction please read
There are three data sheets here, in separate tabs
"Pimplinae species captured" documents the number of individuals (cell values) of each species (columns) captured in each trap (rows)
"trap level plant and other data" documents the trap locations and other environmental characteristics measured around traps. Latitude is given in degrees, minutes and seconds south, whilst longitude is given in degrees minutes and seconds west. For methods and units of other variables see the accompanying methods section of the paper
"site level plant and other data" gives the site level averages of the variables in the trap level sheet, plus the temperature and humidity data which were only measured at site level.

## Sheet: Pimplinae species captured
Trap	Amazopimpla sp. 1	Anastelgis sp. 1	Anastelgis sp. 2	Anastelgis sp. 3	Anastelgis sp. 4	Anastelgis sp. 5	Anastelgis sp. 6	Apechthis zapoteca sarsinae (sp. 1)	Calliephialtes sp. 1	Calliephialtes sp. 2	Calliephialtes sp. 3	Calliephialtes sp. 4	Calliephialtes sp. 5	Calliephialtes sp. 6	Clistopyga sp. 1	Clistopyga sp. 2	Clistopyga sp. 3	Clistopyga sp. 4	Clistopyga sp. 5	Clistopyga sp. 6	Clistopyga sp. 7	Clistopyga sp. 8	Clistopyga sp. 9	Clistopyga carinata	Dolichomitus annulicornis	Dolichomitus megalourus	Dolichomitus moacyri	Dreisbachia sp. 1	Eruga sp. 1	Eruga sp. 2	Eruga sp. 3	Eruga sp. 4	Eruga sp. 5	Flacopimpla sp. 1	Flacopimpla sp. 2	Flacopimpla sp. 3	Flacopimpla sp. 4	Hymenoepimecis bicolor	Hymenoepimecis jordanensis	Hymenoepimecis veranii	Hymenoepimecis sp. 1	Hymenoepimecis sp. 2	Hymenoepimecis sp. 3	Itoplectis lissa	Neotheronia charli	Neotheronia lineata	Neotheronia montezuma	Neotheronia rosai	Neotheronia sp. 1
1A	0	0	0	0	0	0	0	0	0	0	0	0	0	0	0	0	0	0	1	0	0	0	0	0	0	0	0	0	0	0	0	0	0	1	0	0	0	0	0	0	4	0	2	0	8	2	0	0	0
1B	0	0	0	0	0	0	0	0	0	0	0	0	0	0	0	0	0	1	3	0	0	0	0	0	0	0	0	0	0	0	0	0	0	0	0	0	0	0	0	0	3	0	1	0	2	0	0	0	0
2A	0	0	0	0	0	0	0	0	0	0	0	0	0	0	0	0	0	0	0	0	0	0	0	0	0	0	0	0	0	0	2	0	0	0	0	0	0	0	0	0	0	0	0	0	4	1	0	0	0
2B	0	0	0	0	0	0	0	0	0	0	0	0	0	0	0	0	0	0	0	0	0	0	0	0	0	0	0	0	0	0	1	0	0	1	0	0	0	0	0	0	0	0	0	0	1	3	0	0	0
3A	0	0	0	0	0	0	0	0	0	0	0	0	0	0	0	0	0	0	0	0	0	0	0	2	0	0	0	0	1	0	2	0	0	0	0	0	0	0	0	0	3	0	1	0	1	0	1	0	0
3B	0	0	0	0	0	0	0	0	0	0	0	0	0	0	0	2	0	0	1	0	0	0	0	0	0	0	0	0	0	1	15	0	3	0	0	0	1	0	1	0	1	0	0	0	1	0	0	0	0
4A	0	0	0	0	0	0	0	0	0	0	0	0	0	0	0	0	0	0	0	1	0	1	1	3	4	1	0	0	0	0	0	0	0	0	0	0	0	2	1	0	1	0	0	0	5	0	1	1	1
4B	0	0	0	0	0	0	0	0	0	0	1	0	0	0	0	0	0	0	3	0	0	0	0	1	2	1	0	0	0	3	0	0	0	0	0	0	0	0	0	0	0	0	0	0	0	0	0	0	0
5A	0	0	0	0	0	0	0	0	0	0	0	0	0	0	0	0	0	0	0	0	0	0	0	1	0	0	0	0	0	0	0	0	0	0	0	0	0	0	0	0	0	0	0	0	0	0	0	0	0
5B	0	0	0	0	0	0	0	0	0	0	0	1	0	0	0	0	0	1	1	0	0	0	0	0	0	0	1	0	1	0	0	0	0	0	0	0	0	0	1	0	0	0	0	0	0	0	0	0	0
6A	0	0	0	0	0	0	0	0	0	0	0	0	0	0	0	0	2	4	1	0	0	1	0	1	0	0	0	0	0	1	0	0	0	2	0	0	0	0	0	0	0	0	0	0	2	0	0	0	0
6B	0	0	0	0	0	0	0	0	0	0	0	0	0	0	1	0	0	3	1	0	0	0	0	1	0	0	0	0	0	1	0	0	0	0	0	0	0	0	0	0	0	0	0	0	0	0	0	0	0
7A	0	0	1	0	0	0	2	0	0	0	0	0	1	0	0	0	0	0	0	0	1	0	0	0	0	1	0	0	0	1	0	0	0	8	1	0	0	0	0	0	0	1	0	0	0	0	0	0	0
7B	0	0	1	0	0	0	0	0	0	0	0	0	0	0	0	1	1	0	0	0	0	0	0	0	0	0	1	1	0	0	0	0	0	1	0	0	0	0	0	0	0	0	0	0	0	0	0	0	0
8A	0	0	0	0	0	2	0	0	0	0	0	0	1	0	0	0	0	0	0	0	0	0	0	0	0	0	0	0	0	0	0	0	0	1	0	0	0	0	0	0	0	0	0	0	0	0	0	0	0
8B	0	0	0	1	0	0	0	0	0	0	0	0	0	0	0	0	0	0	0	0	0	0	0	0	0	0	1	0	0	0	0	0	0	1	0	0	0	0	0	0	0	0	0	0	0	0	0	0	0
9A	0	0	0	0	0	0	1	0	0	1	0	0	0	1	0	1	0	1	0	0	0	0	0	1	0	2	1	0	2	0	0	0	1	0	2	0	0	0	0	0	0	0	0	0	0	0	0	0	0
9B	0	0	0	0	1	2	2	0	0	0	1	0	0	0	0	0	0	0	0	0	0	0	0	0	0	0	1	0	0	0	0	0	0	3	0	0	0	0	0	0	0	0	0	0	0	0	0	0	1
10A	2	0	0	0	0	0	0	1	0	0	0	0	0	0	0	0	0	0	0	0	0	0	0	0	0	2	0	0	3	0	0	5	0	1	4	0	0	0	0	1	0	0	0	2	0	0	0	0	1
10B	0	1	0	0	0	1	0	0	0	0	1	0	0	0	0	0	0	1	0	0	0	0	0	0	0	1	2	0	2	0	0	7	0	2	7	0	0	0	0	0	0	0	0	0	0	0	0	0	1
11A	0	0	0	0	0	0	0	0	0	0	0	0	0	0	0	0	1	0	0	0	0	0	0	0	0	0	1	0	0	0	0	1	0	0	0	0	0	0	0	0	0	0	0	1	0	0	0	0	0
11B	0	0	0	0	0	0	0	0	1	1	0	0	0	0	0	0	1	2	1	0	0	0	0	0	0	0	0	0	2	2	0	3	6	0	7	0	0	0	0	0	0	0	0	0	0	0	0	0	0
12A	0	0	0	0	0	0	1	0	0	0	0	0	0	0	0	0	3	0	0	0	0	0	0	0	0	0	1	0	0	0	0	1	1	0	11	0	0	0	0	0	0	0	0	0	0	0	0	0	0
12B	0	0	0	0	0	0	0	0	0	0	0	0	0	0	0	0	2	0	0	0	0	0	0	0	0	2	1	0	2	0	0	0	0	0	7	0	0	0	0	0	0	0	0	0	0	0	0	0	0
13A	0	0	0	0	0	0	0	0	1	1	0	0	0	0	0	0	5	0	0	0	0	0	0	0	0	0	0	0	0	2	0	0	0	0	10	0	0	0	0	0	0	0	0	0	0	0	0	0	0
13B	0	0	0	0	0	0	0	0	1	0	0	0	0	0	0	0	4	0	0	0	0	0	0	0	0	0	0	0	0	2	0	0	0	0	26	1	0	0	0	0	0	0	0	1	0	0	0	0	0
14A	0	0	0	0	0	0	0	0	0	0	0	0	0	0	0	0	2	0	0	0	0	0	0	0	0	0	0	0	0	5	0	0	0	0	0	0	0	0	0	0	0	0	0	0	0	0	0	0	0
14B	0	0	0	0	0	0	0	0	0	0	0	0	0	0	0	0	2	0	0	0	0	0	0	0	0	0	0	0	0	2	0	0	0	0	0	0	0	0	0	0	0	0	0	0	0	0	0	0	0
15A	0	0	0	0	0	0	0	0	1	0	0	0	0	1	0	0	1	0	0	0	0	0	0	0	0	0	0	0	0	2	0	0	0	0	0	0	0	0	0	0	0	0	0	0	0	0	0	0	0
15B	0	0	0	0	0	0	0	0	0	0	0	0	0	0	0	0	0	0	0	0	0	0	0	0	0	0	0	0	0	0	0	0	0	0	0	0	0	0	0	0	0	0	0	0	0	0	0	0	0
[truncated: 49 more columns]

## Sheet: trap level plant and other data
Trap	Latitude (south)	Longitude (west)	elevation (m)	litter wet mass (g)	litter dry mass (g)	litter moisture (g)	%litter moisture	N Trees DBH >=10cm	N Trees (DBH>=10cm) with lianas	N Trees (DBH>=10 cm) with epiphytes	N Trees DBH <10cm	N Trees (DBH < 10 cm) with lianas	N Trees (DBH < 10 cm) with epiphytes	N Palm trees	N Tree Ferns	Bamboo ground cover	Fern ground cover	herb ground cover	total lianas	total epiphytes
1A	22 31 53.3	43 00 04.8	110	21.5767	16.5767	5	30.1629	1	1	0.666667	6.33333	0	0	0	0	0	0	1	1	0.666667
1B	22 31 55	43 00 07	133	61.3933	39.2233	22.17	56.5225	1.66667	1.66667	0.666667	7.33333	1	0	0	0	0	0	1	3.66667	0.666667
2A	22 31 02.1	43 00 22.2	248	32.2133	23.63	8.58333	36.3239	0.666667	0.333333	0.333333	6.33333	3.33333	0	0.666667	0	0	0.666667	2	7	0.333333
2B	22 31 00.0	43 00 23.6	252	36.9867	30.3433	6.64333	21.8939	1.66667	0	0	5.33333	0	0	4	0	0	0.666667	2	0	0
3A	22 29 40.5	42 59 52.6	332	42.95	29.1033	13.8467	47.5776	1.66667	0.333333	0.333333	5.33333	1	0.666667	0	0	0	0	0.67	2.33333	1.66667
3B	22 29 40.8	42 59 53.9	360	35.63	23.8733	11.7567	49.246	1.33333	1	0.666667	9	1.33333	0	0	0.333333	0	0	1	3.66667	0.666667
4A	22 28 36.4	42 59 30.7	549	33.74	28.03	5.71	20.371	3	1	0	9.33333	1.33333	0	2	0	0	0	0.33	3.66667	0
4B	22 28 36.5	42 59 30.8	540	51.4533	36.1733	15.28	42.2411	1	1	0.666667	7	1.66667	0	0.666667	0	0	0.666667	1.33	4.33333	0.666667
5A	22 28 37.4	42 59 45	703	44.7433	28.19	16.5533	58.7206	1.33333	0	0.666667	5.33333	1	0	0	0	0	0.333333	1	2	0.666667
5B	22 28 37.5	42 59 45.1	703	45.87	30.19	15.68	51.9377	1.66667	0.666667	0	4	1.33333	0	1.66667	0	0	0.666667	1.67	3.33333	0
6A	22 28 11.8	43 00 05.3	868	65.25	40.93	24.32	59.4185	3	2	0	10.3333	1.66667	0	1	0	0	0	0.33	5.33333	0
6B	22 28 11.5	43 00 06.0	877	59.7033	39.2333	20.47	52.175	4	0.666667	0	6.33333	1	0	3	0	0	0	0.67	2.66667	0
7A	22 27 24.8	42 59 7.2	952	64.44	34.0867	30.3533	89.0475	1.33333	1.33333	0.666667	5	0	0	1.66667	0	0	1.33333	1	1.33333	0.666667
7B	22 27 29.1	42 59 11.4	957	35.86	21.9767	13.8833	63.1731	2.33333	1.66667	1.33333	7	1	0	1	0.333333	0	0.333333	0.67	3.66667	1.33333
8A	22 27 11.3	42 59 33.9	1071	44.5333	19.4933	25.04	128.454	0.666667	0.666667	0.333333	5.33333	2.66667	0.333333	2	0.333333	0	1	1	6	1
8B	22 27 9	42 59 30.8	1068	71.8533	33.8133	38.04	112.5	1.33333	0.333333	0.666667	4.66667	0	0	3.33333	0	0	0.666667	1	0.333333	0.666667
9A	22 26 57.8	43 00 13.7	1236	66.21	19.8233	46.3867	234	1.66667	0.666667	1.33333	7.66667	0.333333	0.333333	0.666667	0	0.333333	1	1.33	1.33333	2
9B	22 26 55.1	43 00 16.4	1246	64.1967	19.27	44.9267	233.143	1.66667	1	1.66667	10	4	0.333333	2.33333	0	2.33333	0.666667	2.33	9	2.33333
10A	22 26 51.0	43 00 46.4	1444	66.6867	27.8633	38.8233	139.335	1.66667	0.333333	1.33333	4	0.666667	0.666667	0.333333	0	2.66667	0.666667	0.33	1.66667	2.66667
10B	22 26 54.2	43 00 49.0	1482	119.367	53.3233	66.0433	123.854	1.33333	0.333333	0	6	0	0	0.666667	0	0.666667	0	0.67	0.333333	0
11A	22 27 7.9	43 00 53.8	1681	71.1733	31.2767	39.8967	127.56	2.33333	1.33333	2	4.66667	0	0.333333	0	0	1.33333	0.666667	1	1.33333	2.66667
11B	22 27 3.7	43 00 54	1649	76.88	32.0467	44.8333	139.9	3	2	3	6.33333	0.666667	3.66667	0	0	2.33333	1.33333	1	3.33333	10.3333
12A	22 27 18.2	43 00 58.9	1812	66.5833	24.78	41.8033	168.698	2	1	1	4.33333	0	0	0	0	1.33333	1.33333	1.67	1	1
12B	22 27 17.4	43 00 57.3	1799	71.28	28.6467	42.6333	148.825	2.66667	0.333333	2.33333	9.66667	0.666667	2	0.333333	0	0.666667	0	0.67	1.66667	6.33333
13A	22 27 14.3	43 01 13.2	1935	85.71	30.5867	55.1233	180.22	2.33333	0	2.33333	4.66667	0	0	0	0	1.66667	0.333333	1.33	0	2.33333
13B	22 27 17.8	43 01 12.2	1941	113.977	41.68	72.2967	173.456	1.66667	0.333333	1	7.66667	2	2	0	0	2.33333	1.66667	1	4.33333	5
14A	22 27 35.2	43 01 36.2	2030	57.97	19.1833	38.7867	202.189	1.66667	0.333333	1	10.3333	0.666667	3.66667	0	0	2	2	1.67	1.66667	8.33333
14B	22 27 35.3	43 01 36.1	2030	84.3367	28.85	55.4867	192.328	1.33333	0.666667	1.33333	12	0.333333	7.33333	0	0	2.33333	2.33333	2.33	1.33333	16
15A	22 27 37.4	43 01 42.9	2140	34.9433	14.4333	20.51	142.102	0	0	0	0	0	0	0	0	3	0	2.67	0	0
15B	22 27 39	43 01 46	2169	83.95	28.92	55.03	190.284	2	0.333333	2	11.6667	1.33333	8	0	0	2	2.66667	1.33	3	18

## Sheet: site level plant and other data
Site	elevation	mean monthly temperature	maximum monthly temperature	minimum monthly temperature	temperature amplitude	humidity (%)	wet litter mass (g)	dry litter mass (g)	litter moisture (g)	%litter moisture	N Trees DBH >=10cm	N Trees (DBH>=10cm) with lianas	N Trees (DBH>=10 cm) with epiphytes	N Trees DBH <10cm	N Trees (DBH < 10 cm) with lianas	N Trees (DBH < 10 cm) with epiphytes	N Palm trees	N Tree Ferns	Bamboo ground cover	Fern ground cover	herb ground cover	Total epiphytes	Total lianas
1	121.5	22.3967	26.5373	20.1333	6.39833	95.675	41.485	27.9	13.585	48.6918	1.33	1.33	0.67	6.83	0.5	0	0	0	0	0	1	0.67	2.33
2	250	22.2408	25.1558	20.1975	4.95167	94.0525	34.6	26.9867	7.61333	28.2115	1.17	0.17	0.17	5.83	1.67	0	2.33	0	0	0.67	2	0.17	3.5
3	346	20.8333	23.7983	18.6525	5.1425	96.9175	39.29	26.4883	12.8017	48.3295	1.5	0.67	0.5	7.17	1.17	0.33	0	0.17	0	0	0.835	1.17	3
4	544.5	20.88	23.5417	18.7925	4.73583	90.48	42.5967	32.1017	10.495	32.693	2	1	0.33	8.17	1.5	0	1.33	0	0	0.33	0.83	0.33	4
5	703	19.7525	22.1125	17.9133	4.1925	94.1525	45.3067	29.19	16.1167	55.213	1.5	0.33	0.33	4.67	1.17	0	0.83	0	0	0.5	1.335	0.33	2.67
6	872.5	18.6908	21.0392	16.8392	4.1875	95.7375	62.4767	40.0817	22.395	55.8734	3.5	1.33	0	8.33	1.33	0	2	0	0	0	0.5	0	4
7	954.5	18.0258	20.56	15.9244	4.63667	95.675	50.15	28.0317	22.1183	78.9048	1.83	1.5	1	6	0.5	0	1.33	0.17	0	0.83	0.835	1	2.5
8	1069.5	17.4658	20.6692	15.2758	5.38917	97.635	58.1933	26.6533	31.54	118.334	1	0.5	0.5	5	1.33	0.17	2.67	0.17	0	0.83	1	0.83	3.17
9	1241	16.525	19.6813	14.2008	5.475	97.63	65.2033	19.5467	45.6567	233.578	1.67	0.83	1.5	8.83	2.17	0.33	1.5	0	1.33	0.83	1.83	2.17	5.17
10	1463	16.2533	19.4217	13.9975	5.42333	92.5992	93.0267	40.5933	52.4333	129.167	1.5	0.33	0.67	5	0.33	0.33	0.5	0	1.67	0.33	0.5	1.33	1
11	1665	14.825	17.8567	12.2725	5.5825	95.8558	74.0267	31.6617	42.365	133.805	2.67	1.67	2.5	5.5	0.33	2	0	0	1.83	1	1	6.5	2.33
12	1805.5	14.6025	17.6558	12.4458	5.205	92.01	68.9317	26.7133	42.2183	158.042	2.33	0.67	1.67	7	0.33	1	0.17	0	1	0.67	1.17	3.67	1.33
13	1938	13.9267	17.5725	11.2308	6.33667	92.2183	99.8433	36.1333	63.71	176.319	2	0.17	1.67	6.17	1	1	0	0	2	1	1.165	3.67	2.17
14	2030	12.4275	16.3417	9.57	6.7575	94.8883	71.1533	24.0167	47.1367	196.266	1.5	0.5	1.17	11.17	0.5	5.5	0	0	2.17	2.17	2	12.17	1.5
15	2154.5	12.8543	17.8158	9.72167	8.08083	92.3225	59.4467	21.6767	37.77	174.243	1	0.17	1	5.83	0.67	4	0	0	2.5	1.33	2	9	1.5
